# Supplementary material for: Lung Support Service: Implementation of a Nationwide Text Message Support Program for People with Chronic Respiratory Disease during the COVID-19 Pandemic
Source: Int J Environ Res Public Health. 2022 Dec 19;19(24):17073. doi: 10.3390/ijerph192417073 (PMC9779082; doi:10.3390/ijerph192417073)
Supplement: Supplementary file 1 [file ijerph-19-17073-s001.zip]

Archive with 2 entries (2 files):
- Supplementary Box S1. Text responses_141222.pdf
- Supplementary Table S1. Example text messages_141222.pdf
